# Supplementary material for: Association Between Maternal C-Reactive Protein (CRP) Levels and Adverse Neonatal Outcomes: A Systematic Review and Meta-Analysis
Source: J Clin Med. 2026 Mar 10;15(6):2114. doi: 10.3390/jcm15062114 (PMC13027311; doi:10.3390/jcm15062114)
Supplement: Supplementary file 1 [file jcm-15-02114-s001.zip]

Archive with 5 entries (5 files):
- CRP_Supplementary File S1.pdf
- CRP_Supplementary File S2.pdf
- CRP_Supplementary File S3.pdf
- CRP_Supplementary File S4.pdf
- CRP_Supplementary File S5.pdf
